# Supplementary material for: Immunization with L. sigmodontis Microfilariae Reduces Peripheral Microfilaraemia after Challenge Infection by Inhibition of Filarial Embryogenesis
Source: PLoS Negl Trop Dis. 2012 Mar 6;6(3):e1558. doi: 10.1371/journal.pntd.0001558 (PMC3295809; doi:10.1371/journal.pntd.0001558)
Supplement: Table S1 — Flow cytometric analysis of pleural space exudate cells 15, 22, 70 and 90 days p.i.. Mice were immunized three times s.c. with 100,000 Mf in alum. Control mice received alum alone. L. sigmodontis challenge infection was performed one week after last immunization. Percentages (A) and absolute numbers (B) for dendritic cells (DC), macrophages (MO), B-cells (BC) and B2 B-cells (B2 BC), T-cells (TC) and eosinophils (EO) are shown. Staining was performed according to standard protocols with fluorochrome-conjugated antibodies to the surface markers F4/80, SiglecF, CD3ε, CD11c, CD19, and CD23, used as recommended by the manufacturers (eBioscence, BD Pharmingen). “-” indicates that no data are available for that time point. (XLS) [file pntd.0001558.s008.xls]

## Sheet: Tabelle1
A. Percentages (% of all cells)
		d15		d22		d70 (1st Exp.)		d70 (2nd Exp.)		d90 (1st Exp.)		d90 (2nd Exp.)
		Value	P=Value	Value	P=Value	Value	P-Value	Value	P-Value	Value	P-Value	Value	P-Value
DC	Al	2.23 ± 0.26		-		-		3.49 ± 0.32	*	2.83 ± 0.25	*	1.83 ± 0.09
	Al-mf	1.55 ± 0.16	0.0856	-	-	-	-	5.44 ± 0.58	0.0088	4.06 ± 0.46	0.0227	1.83 ± 0.07	0.9689
MO	Al	14.18 ± 0.98		11.30 ± 2.04		23.39 ± 2.44		7.42 ± 0.74		25.44 ± 2.08		9.89 ± 1.61
	Al-mf	15.68 ± 1.04	0.3315	14.76 ± 1.18	0.1811	22.36 ± 1.21	0.7090	8.60 ± 1.02	0.3604	21.06 ± 2.05	0.2071	10.62 ± 2.58	0.8086
BC	Al	50.43 ± 4.13		24.50 ± 1.47		1.10 ± 0.35		3.17 ± 0.52		5.38 ± 1.61		1.34 ± 0.27
	Al-mf	61.35 ± 2.94	0.0831	23.74 ± 1.01	0.6807	1.42 ± 0.26	0.4743	4.91 ± 0.88	0.1050	4.02 ± 0.81	0.5779	1.83 ± 0.40	0.3197
B2 BC	Al	24.89 ± 2.26		13.76 ± 1.84		46.83 ± 3.65		61.43 ± 4.38	*	76.12 ± 2.20		81.96 ± 2.30	*
(% of BC)	Al-mf	31.13 ± 2.79	0.1057	15.32 ± 1.86	0.5674	50.52 ± 4.01	0.5045	44.75 ± 4.22	0.0133	71.44 ± 2.57	0.2188	66.62 ± 6.73	0.0421
TC	Al	8.02 ± 0.49		6.92 ± 0.63		4.75 ± 1.49		15.79 ± 2.34		5.31 ± 0.99		4.06 ± 0.58	*
	Al-mf	9.68 ± 1.16	0.1486	6.96 ± 1.40	0.9798	5.31 ± 0.70	0.7375	14.80 ± 1.48	0.7247	7.36 ± 0.80	0.2031	6.75 ± 1.02	0.037
EO	Al	21.12 ± 3.69	*	41.74 ± 1.47		56.83 ± 5.53	*	46.08 ± 4.36		34.93 ± 2.10		65.09 ± 3.18	*
	Al-mf	7.88 ± 1.28	0.0177	45.34 ± 3.04	0.3180	41.27 ± 1.61	0.0147	43.80 ± 3.64	0.6926	30.88 ± 2.0	0.2431	55.20 ± 3.34	0.0558
B. Absolute (*106)
		d15		d22		d70 (1st Exp.)		d70 (2nd Exp.)		d90 (1st Exp.)		d90 (2nd Exp.)
		Value	P=Value	Value	P=Value	Value	P-Value	Value	P-Value	Value	P-Value	Value	P-Value
Cells	Al	2.07 ± 0.41		13.61 ± 1.79	***	17.15 ± 3.24	0.1580	25.12 ± 2.48	**	58.10 ± 15.68		41.73 ± 7.68
	Al-mf	1.57 ± 0.13	0.3705	25.85 ± 1.08	0.0004	11.97 ± 1.37		12.68 ± 2.79	0.0037	30.08 ± 12.21	0.1756	26.20 ± 10.88	0.2580
DC	Al	0.048 ± 0.02		-		-		0.86 ± 0.11		1.48 ± 0.35		0.76 ± 0.14
	Al-mf	0.024 ± 0.00	0.2465	-	-	-	-	0.69 ± 0.18	0.4155	1.14 ± 0.44	0.5565	0.45 ± 0.17	0.1937
MO	Al	0.29 ± 0.06		1.62 ± 0.37	**	4.25 ± 1.29		1.85 ± 0.27		14.85 ± 4.82		4.26 ± 1.16
	Al-mf	0.25 ± 0.03	0.6305	3.79 ± 0.30	0.0018	2.75 ± 0.38	0.2768	1.10 ± 0.31	0.0844	6.58 ± 3.04	0.1637	2.18 ± 0.71	0.1696
BC	Al	0.98 ± 0.19		3.35 ± 0.49	***	0.17 ± 0.05		0.79 ± 0.15		3.15 ± 1.46		0.64 ± 0.21
	Al-mf	0.96 ± 0.10	0.9458	6.11 ± 0.22	0.0009	0.15 ± 0.02	0.6559	0.69 ± 0.30	0.6676	0.88 ± 0.32	0.1465	0.56 ± 0.26	0.8224
B2 BC	Al	0.23 ± 0.04		0.44 ± 0.06	**	0.08 ± 0.02		0.53 ± 0.11		2.49 ± 1.19		0.54 ± 0.19
	Al-mf	0.30 ± 0.04	0.3752	0.94 ± 0.13	0.0080	0.08 ± 0.02	0.9585	0.37 ± 0.18	0.4633	0.60 ± 0.11	0.2891	0.42 ± 0.21	0.6611
TC	Al	0.17 ± 0.03		0.98 ± 0.18		0.66 ± 0.13		4.00 ± 0.65	*	2.85 ± 0.95		1.55 ± 0.26
	Al-mf	0.15 ± 0.01	0.6612	1.83 ± 0.41	0.0973	0.64 ± 0.10	0.8357	1.8 ± 0.46	0.0134	2.24 ± 0.89	0.6435	2.03 ± 0.97	0.6149
EO	Al	0.50 ± 0.14		5.76 ± 0.84	***	9.78 ± 1.66	*	11.56 ± 1.80	**	19.88 ± 5.40		27.29 ± 5.39
	Al-mf	0.13 ± 0.02	0.0708	11.69 ± 0.82	0.0010	5.03 ± 0.69	0.0167	5.16 ± 1.11	0.0073	8.44 ± 3.15	0.0840	14.34 ± 5.95	0.1342
